# Supplementary material for: Global Globin Network and adopting genomic variant database requirements for thalassemia
Source: Database (Oxford). 2024 Sep 4;2024:baae080. doi: 10.1093/database/baae080 (PMC11373567; doi:10.1093/database/baae080)
Supplement: baae080_Supp [file baae080_supp.zip]

Archive with 1 entries (1 files):
- suppl_data/Supplementary Materials.DOCX
